# Supplementary material for: Trichomonosis in Austrian Songbirds—Geographic Distribution, Pathological Lesions and Genetic Characterization over Nine Years
Source: Animals (Basel). 2022 May 19;12(10):1306. doi: 10.3390/ani12101306 (PMC9137778; doi:10.3390/ani12101306)
Supplement: Supplementary file 1 [file animals-12-01306-s001.zip]

Archive with 1 entries (1 files):
- animals-1713672-supplementary.pdf
